# Supplementary material for: Inter-rater reliability and content validity of the measurement tool for portfolio assessments used in the Introduction to Clinical Medicine course at Ewha Womans University College of Medicine: a methodological study
Source: J Educ Eval Health Prof. 2024 Dec 10;21:39. doi: 10.3352/jeehp.2024.21.39 (PMC11717432; doi:10.3352/jeehp.2024.21.39)
Supplement: Supplementary file 1 [file jeehp-21-39-dataset1.xlsx]

## Sheet: Sheet1
Domain	Student	Gold Standard	Rater 1	Rater 2	Rater 3	Rater 4	Rater 5	Rater 6
Goal	1	46.67	33.33	46.67	46.67	60	53.33	60
Goal	2	53.33	33.33	46.67	46.67	60	53.33	60
Goal	3	61.67	46.67	66.67	60	60	46.67	46.67
Goal	4	66.67	66.67	66.67	60	73.33	60	60
Goal	5	73.33	80	53.33	80	66.67	60	60
Processing	1	46.67	40	53.33	46.67	86.67	66.67	53.33
Processing	2	73.33	80	66.67	80	93.33	60	73.33
Processing	3	53.33	33.33	60	46.67	66.67	40	53.33
Processing	4	66.67	53.33	60	53.33	66.67	53.33	66.67
Processing	5	66.67	53.33	60	73.33	66.67	46.67	53.33
Reflection	1	60	73.33	60	40	93.33	60	73.33
Reflection	2	80	73.33	66.67	80	86.67	60	73.33
Reflection	3	46.67	26.67	53.33	40	73.33	40	33.33
Reflection	4	60	46.67	66.67	53.33	66.67	60	46.67
Reflection	5	66.67	73.33	46.67	66.67	73.33	46.67	53.33
Overview	1	60	60	53.33	40	80	60	60
Overview	2	73.33	80	73.33	66.67	80	53.33	73.33
Overview	3	46.67	33.33	60	40	60	33.33	40
Overview	4	66.67	80	60	46.67	73.33	73.33	53.33
Overview	5	60	66.67	60	53.33	66.67	53.33	66.67
