# Supplementary material for: Inter-rater reliability and content validity of the measurement tool for portfolio assessments used in the Introduction to Clinical Medicine course at Ewha Womans University College of Medicine: a methodological study
Source: J Educ Eval Health Prof. 2024 Dec 10;21:39. doi: 10.3352/jeehp.2024.21.39 (PMC11717432; doi:10.3352/jeehp.2024.21.39)
Supplement: Supplementary file 2 [file jeehp-21-39-dataset2.xlsx]

## Sheet: Sheet1
item	expert 1	expert 2	expert 3	expert 4	expert 5	expert 6	expert 7
1	4	4	4	4	3	4	4
2	4	4	4	3	2	4	4
3	4	4	4	2	4	4	4
4	3	2	4	4	4	4	4
5	3	3	3	4	4	4	4
6	3	3	4	4	4	4	4
7	4	4	4	4	3	4	4
8	4	4	4	3	3	4	4
9	3	2	4	2	4	4	4
10	2	3	3	3	4	4	4
11	2	4	4	4	3	3	3
12	2	3	2	4	3	4	4

## Sheet: Sheet1 (2)
item	expert 1	expert 2	expert 3	expert 4	expert 5	expert 6	expert 7	agrrement
1	v	v	ㅡ	v	ㅡ	v	v	5
2	v	v	ㅡ	v	v	v	v	6
3	v	v	v	v	v	v	v	7
4	v	v	v	v	ㅡ	v	v	6
5	v	v	v	v	v	v	v	7
6	v	v	v	v	v	v	v	7
7	v	v	v	v	ㅡ	v	v	6
8	v	v	v	v	ㅡ	v	v	6
9	v	v	v	v	v	v	v	7
10	v	v	ㅡ	ㅡ	v	v	v	5
11	v	ㅡ	ㅡ	v	ㅡ	v	v	4
12	v	ㅡ	ㅡ	v	ㅡ	v	v	5
